# Supplementary material for: The use of Bayesian methods for the analysis of Studies Within A Trial: a proof-of-concept case study
Source: Trials. 2026 Apr 24;27:420. doi: 10.1186/s13063-026-09726-z (PMC13244628; doi:10.1186/s13063-026-09726-z)
Supplement: Supplementary file 2 — Additional file 2. [file 13063_2026_9726_MOESM2_ESM.r]

#' @title The use of Bayesian methods for the analysis of Studies Within A Trial: a proof-of-concept case study
#' @author Suzie Cro, Zhangyi He, Daphne Babalis, Laurent Billiot

if (!require("haven")) {
  install.packages("haven")
  library("haven")
}
if (!require("R2jags")) {
  install.packages("R2jags")
  library("R2jags")
}
if (!require("mcmcplots")) {
  install.packages("mcmcplots")
  library("mcmcplots")
}
if (!require("meta")) {
  install.packages("meta")
  library("meta")
}
if (!require("RColorBrewer")) {
  install.packages("RColorBrewer")
  library("RColorBrewer")
}

#' label panels
fig_label <- function(text, region = "figure", pos = "topleft", cex = NULL, ...) {

  region <- match.arg(region, c("figure", "plot", "device"))
  pos <- match.arg(pos, c("topleft", "top", "topright", "left", "center", "right", "bottomleft", "bottom", "bottomright"))

  if (region %in% c("figure", "device")) {
    ds <- dev.size("in")
    # xy coordinates of device corners in user coordinates
    x <- grconvertX(c(0, ds[1]), from = "in", to = "user")
    y <- grconvertY(c(0, ds[2]), from = "in", to = "user")

    # fragment of the device we use to plot
    if (region == "figure") {
      # account for the fragment of the device that
      # the figure is using
      fig <- par("fig")
      dx <- (x[2] - x[1])
      dy <- (y[2] - y[1])
      x <- x[1] + dx * fig[1:2]
      y <- y[1] + dy * fig[3:4]
    }
  }

  # much simpler if in plotting region
  if (region == "plot") {
    u <- par("usr")
    x <- u[1:2]
    y <- u[3:4]
  }

  sw <- strwidth(text, cex = cex) * 60/100
  sh <- strheight(text, cex = cex) * 60/100

  x1 <- switch(pos,
               topleft     = x[1] + sw,
               left        = x[1] + sw,
               bottomleft  = x[1] + sw,
               top         = (x[1] + x[2])/2,
               center      = (x[1] + x[2])/2,
               bottom      = (x[1] + x[2])/2,
               topright    = x[2] - sw,
               right       = x[2] - sw,
               bottomright = x[2] - sw)

  y1 <- switch(pos,
               topleft     = y[2] - sh,
               top         = y[2] - sh,
               topright    = y[2] - sh,
               left        = (y[1] + y[2])/2,
               center      = (y[1] + y[2])/2,
               right       = (y[1] + y[2])/2,
               bottomleft  = y[1] + sh,
               bottom      = y[1] + sh,
               bottomright = y[1] + sh)

  old.par <- par(xpd = NA)
  on.exit(par(old.par))

  text(x1, y1, text, cex = cex, ...)

  return(invisible(c(x,y)))
}

################################################################################

#' Figure
jpeg(file = "./fig_Mattock2020.jpeg", width = 20, height = 15, units = "in", res = 500)
par(mar = c(5.5, 5, 5.5, 5), cex.main = 2.75, cex.sub = 2.25, cex.axis = 2.25, cex.lab = 2.25)
layout(matrix(c(1, 2, 3, 4), nrow = 2, ncol = 2, byrow = TRUE))

# Mattock et al. (2020) (https://doi.org/10.1186/s13063-020-04779-0)

# preprocess HSHS SWAT data
dat <- read_sav("./Supplementary file 3_Data.sav")
dat <- as.data.frame(dat)
dat <- dat[which(dat$SWATAllocation != "XPIC"), ] # 6 were then excluded as they were inadvertently allocated to the wrong group

HSHS.dat <-  data.frame(screening.ID = dat$ScreeningID,
                        booked.in = ifelse(is.na(dat$BookedIn), 0, dat$BookedIn) -
                          ifelse(is.na(dat$BookedCAncelled), 0, dat$BookedCAncelled),
                        SWAT.alloc = ifelse(dat$SWATAllocation == "PIC", 1, 0), # 0: PIS and 1: PIC
                        edu.status = dat$EducationUNI_School,
                        contact.freq = dat$Contacted)

# run meta analysis
HIST.dat <- data.frame(studlab = c("Hutchison2007", "Du2008", "Du2009"),
                       event.e = c(62, 16, 10),
                       n.e = c(86, 63, 98),
                       event.c = c(66, 10, 6),
                       n.c = c(87, 63, 98))
m.bin <- metabin(event.e = event.e,
                 n.e = n.e,
                 event.c = event.c,
                 n.c = n.c,
                 studlab = studlab,
                 data = HIST.dat,
                 sm = "OR",
                 method = "MH",
                 MH.exact = TRUE,
                 comb.fixed = TRUE,
                 comb.random = TRUE)

####################

# uniform prior
model <-
  "model {
    for (i in 1:N) {
      booked.in[i] ~ dbern(prob[i])
      logit(prob[i]) <- beta0 + beta1 * SWAT.alloc[i]
    }
    beta0 ~ dunif(-15, 15)
    beta1 ~ dunif(-15, 15)
  }"
writeLines(model, con = "./MODEL1.txt")
model.file <- "./MODEL1.txt"

jags.params <- c("beta0", "beta1")

jags.data <- list(booked.in = HSHS.dat$booked.in,
                  SWAT.alloc = HSHS.dat$SWAT.alloc,
                  N = nrow(HSHS.dat))

jags.fit <- do.call(what = jags,
                    args = list(data = jags.data,
                                parameters.to.save = jags.params,
                                model.file = model.file,
                                n.chains = 3,
                                n.iter = 100000,
                                n.burnin = 20000,
                                n.thin = 8,
                                jags.seed = 21,
                                # progress.bar = "none",
                                quiet = FALSE))

sims <- as.data.frame(jags.fit$BUGSoutput$sims.matrix)
odds.ratio <- exp(sims$beta1)

file.remove("./MODEL1.txt")

cdf <- ecdf(odds.ratio)
x <- seq(from = 0, to = max(odds.ratio), length.out = 1000)
plot(x, 1 - cdf(x), xlim = c(0, 1.5), type = "l", lty = 1, lwd = 3,
     xlab = "Intervention effect size (odds ratio)", ylab = "Probability",
     main = "ACCEPT with non-informative prior")
segments(x0 = median(odds.ratio), y0 = 0,
         x1 = median(odds.ratio), y1 = 0.5,
         col = brewer.pal(n = 3, name = "Set1")[1], lty = 2, lwd = 3)
segments(x0 = median(odds.ratio), y0 = 0.5,
         x1 = 0, y1 = 0.5,
         col = brewer.pal(n = 3, name = "Set1")[1], lty = 2, lwd = 3)
segments(x0 = quantile(odds.ratio, probs = 0.025), y0 = 0,
         x1 = quantile(odds.ratio, probs = 0.025), y1 = 0.975,
         col = brewer.pal(n = 3, name = "Set1")[2], lty = 2, lwd = 3)
segments(x0 = quantile(odds.ratio, probs = 0.025), y0 = 0.975,
         x1 = 0, y1 = 0.975,
         col = brewer.pal(n = 3, name = "Set1")[2], lty = 2, lwd = 3)
segments(x0 = quantile(odds.ratio, probs = 0.975), y0 = 0,
         x1 = quantile(odds.ratio, probs = 0.975), y1 = 0.025,
         col = brewer.pal(n = 3, name = "Set1")[3], lty = 2, lwd = 3)
segments(x0 = quantile(odds.ratio, probs = 0.975), y0 = 0.025,
         x1 = 0, y1 = 0.025,
         col = brewer.pal(n = 3, name = "Set1")[3], lty = 2, lwd = 3)
legend("topright", legend = c("median", "2.5% quantile", "97.5% quantile"),
       col = brewer.pal(n = 3, name = "Set1"), lty = 2, lwd = 3,  bty = "n", cex = 2)
fig_label("a", cex = 4, col = "black")

####################

# Gelman prior
model <-
  "model {
    for (i in 1:N) {
      booked.in[i] ~ dbern(prob[i])
      logit(prob[i]) <- beta0 + beta1 * SWAT.alloc[i]
    }
    beta0 ~ dt(0, pow(10, -2), 1)
    beta1 ~ dt(0, pow(2.5, -2), 1)
  }"
writeLines(model, con = "./MODEL1.txt")
model.file <- "./MODEL1.txt"

jags.params <- c("beta0", "beta1")

jags.data <- list(booked.in = HSHS.dat$booked.in,
                  SWAT.alloc = HSHS.dat$SWAT.alloc,
                  N = nrow(HSHS.dat))

jags.fit <- do.call(what = jags,
                    args = list(data = jags.data,
                                parameters.to.save = jags.params,
                                model.file = model.file,
                                n.chains = 3,
                                n.iter = 100000,
                                n.burnin = 20000,
                                n.thin = 8,
                                jags.seed = 21,
                                # progress.bar = "none",
                                quiet = FALSE))

sims <- as.data.frame(jags.fit$BUGSoutput$sims.matrix)
odds.ratio <- exp(sims$beta1)

file.remove("./MODEL1.txt")

cdf <- ecdf(odds.ratio)
x <- seq(from = 0, to = max(odds.ratio), length.out = 1000)
plot(x, 1 - cdf(x), xlim = c(0, 1.5), type = "l", lty = 1, lwd = 3,
     xlab = "Intervention effect size (odds ratio)", ylab = "Probability",
     main = "ACCEPT with weakly informative prior")
segments(x0 = median(odds.ratio), y0 = 0,
         x1 = median(odds.ratio), y1 = 0.5,
         col = brewer.pal(n = 3, name = "Set1")[1], lty = 2, lwd = 3)
segments(x0 = median(odds.ratio), y0 = 0.5,
         x1 = 0, y1 = 0.5,
         col = brewer.pal(n = 3, name = "Set1")[1], lty = 2, lwd = 3)
segments(x0 = quantile(odds.ratio, probs = 0.025), y0 = 0,
         x1 = quantile(odds.ratio, probs = 0.025), y1 = 0.975,
         col = brewer.pal(n = 3, name = "Set1")[2], lty = 2, lwd = 3)
segments(x0 = quantile(odds.ratio, probs = 0.025), y0 = 0.975,
         x1 = 0, y1 = 0.975,
         col = brewer.pal(n = 3, name = "Set1")[2], lty = 2, lwd = 3)
segments(x0 = quantile(odds.ratio, probs = 0.975), y0 = 0,
         x1 = quantile(odds.ratio, probs = 0.975), y1 = 0.025,
         col = brewer.pal(n = 3, name = "Set1")[3], lty = 2, lwd = 3)
segments(x0 = quantile(odds.ratio, probs = 0.975), y0 = 0.025,
         x1 = 0, y1 = 0.025,
         col = brewer.pal(n = 3, name = "Set1")[3], lty = 2, lwd = 3)
legend("topright", legend = c("median", "2.5% quantile", "97.5% quantile"),
       col = brewer.pal(n = 3, name = "Set1"), lty = 2, lwd = 3,  bty = "n", cex = 2)
fig_label("b", cex = 4, col = "black")

####################

# Sullivan prior
model <-
  "model {
    for (i in 1:N) {
      booked.in[i] ~ dbern(prob[i])
      logit(prob[i]) <- beta0 + beta1 * SWAT.alloc[i]
    }
    beta0 ~ dnorm(mu0, tau0)
    beta1 ~ dnorm(mu1, tau1)
  }"
writeLines(model, con = "./MODEL1.txt")
model.file <- "./MODEL1.txt"

mu0 <- 0
tau0 <- 1 / 1000
mu1 <- (m.bin$upper.random + m.bin$lower.random) / 2
tau1 <- 1 / ((m.bin$upper.random - m.bin$lower.random) / 2 / 1.96)^2

jags.params <- c("beta0", "beta1")

jags.data <- list(booked.in = HSHS.dat$booked.in,
                  SWAT.alloc = HSHS.dat$SWAT.alloc,
                  N = nrow(HSHS.dat),
                  mu0 = mu0,
                  tau0 = tau0,
                  mu1 = mu1,
                  tau1 = tau1)

jags.fit <- do.call(what = jags,
                    args = list(data = jags.data,
                                parameters.to.save = jags.params,
                                model.file = model.file,
                                n.chains = 3,
                                n.iter = 100000,
                                n.burnin = 20000,
                                n.thin = 8,
                                jags.seed = 21,
                                # progress.bar = "none",
                                quiet = FALSE))

sims <- as.data.frame(jags.fit$BUGSoutput$sims.matrix)
odds.ratio <- exp(sims$beta1)

file.remove("./MODEL1.txt")

cdf <- ecdf(odds.ratio)
x <- seq(from = 0, to = max(odds.ratio), length.out = 1000)
plot(x, 1 - cdf(x), xlim = c(0, 1.5), type = "l", lty = 1, lwd = 3,
     xlab = "Intervention effect size (odds ratio)", ylab = "Probability",
     main = "ACCEPT with informative prior")
segments(x0 = median(odds.ratio), y0 = 0,
         x1 = median(odds.ratio), y1 = 0.5,
         col = brewer.pal(n = 3, name = "Set1")[1], lty = 2, lwd = 3)
segments(x0 = median(odds.ratio), y0 = 0.5,
         x1 = 0, y1 = 0.5,
         col = brewer.pal(n = 3, name = "Set1")[1], lty = 2, lwd = 3)
segments(x0 = quantile(odds.ratio, probs = 0.025), y0 = 0,
         x1 = quantile(odds.ratio, probs = 0.025), y1 = 0.975,
         col = brewer.pal(n = 3, name = "Set1")[2], lty = 2, lwd = 3)
segments(x0 = quantile(odds.ratio, probs = 0.025), y0 = 0.975,
         x1 = 0, y1 = 0.975,
         col = brewer.pal(n = 3, name = "Set1")[2], lty = 2, lwd = 3)
segments(x0 = quantile(odds.ratio, probs = 0.975), y0 = 0,
         x1 = quantile(odds.ratio, probs = 0.975), y1 = 0.025,
         col = brewer.pal(n = 3, name = "Set1")[3], lty = 2, lwd = 3)
segments(x0 = quantile(odds.ratio, probs = 0.975), y0 = 0.025,
         x1 = 0, y1 = 0.025,
         col = brewer.pal(n = 3, name = "Set1")[3], lty = 2, lwd = 3)
legend("topright", legend = c("median", "2.5% quantile", "97.5% quantile"),
       col = brewer.pal(n = 3, name = "Set1"), lty = 2, lwd = 3,  bty = "n", cex = 2)
fig_label("c", cex = 4, col = "black")

####################

# Comb prior (a weighted combination of Gelman prior and Sullivan prior)
model <-
  "model {
    for (i in 1:N) {
      booked.in[i] ~ dbern(prob[i])
      logit(prob[i]) <- beta0 + beta1 * SWAT.alloc[i]
    }
    beta0 ~ dt(0, pow(10, -2), 1)
    beta1 <- beta1_comp[pick]
    beta1_comp[1] ~ dnorm(mu1, tau1)
    beta1_comp[2] ~ dt(0, pow(2.5, -2), 1)
    pick ~ dcat(c(weight, 1 - weight))
  }"
writeLines(model, con = "./MODEL1.txt")
model.file <- "./MODEL1.txt"

# mu0 <- 0
# tau0 <- 1 / 1000
mu1 <- (m.bin$upper.random + m.bin$lower.random) / 2
tau1 <- 1 / ((m.bin$upper.random - m.bin$lower.random) / 2 / 1.96)^2
weight <- 0.5

jags.params <- c("beta0", "beta1")

jags.data <- list(booked.in = HSHS.dat$booked.in,
                  SWAT.alloc = HSHS.dat$SWAT.alloc,
                  N = nrow(HSHS.dat),
                  # mu0 = mu0,
                  # tau0 = tau0,
                  mu1 = mu1,
                  tau1 = tau1,
                  weight = weight)

jags.fit <- do.call(what = jags,
                    args = list(data = jags.data,
                                parameters.to.save = jags.params,
                                model.file = model.file,
                                n.chains = 3,
                                n.iter = 100000,
                                n.burnin = 20000,
                                n.thin = 8,
                                jags.seed = 21,
                                # progress.bar = "none",
                                quiet = FALSE))

sims <- as.data.frame(jags.fit$BUGSoutput$sims.matrix)
odds.ratio <- exp(sims$beta1)

file.remove("./MODEL1.txt")

cdf <- ecdf(odds.ratio)
x <- seq(from = 0, to = max(odds.ratio), length.out = 1000)
plot(x, 1 - cdf(x), xlim = c(0, 1.5), type = "l", lty = 1, lwd = 3,
     xlab = "Intervention effect size (odds ratio)", ylab = "Probability",
     main = "ACCEPT with combined prior")
segments(x0 = median(odds.ratio), y0 = 0,
         x1 = median(odds.ratio), y1 = 0.5,
         col = brewer.pal(n = 3, name = "Set1")[1], lty = 2, lwd = 3)
segments(x0 = median(odds.ratio), y0 = 0.5,
         x1 = 0, y1 = 0.5,
         col = brewer.pal(n = 3, name = "Set1")[1], lty = 2, lwd = 3)
segments(x0 = quantile(odds.ratio, probs = 0.025), y0 = 0,
         x1 = quantile(odds.ratio, probs = 0.025), y1 = 0.975,
         col = brewer.pal(n = 3, name = "Set1")[2], lty = 2, lwd = 3)
segments(x0 = quantile(odds.ratio, probs = 0.025), y0 = 0.975,
         x1 = 0, y1 = 0.975,
         col = brewer.pal(n = 3, name = "Set1")[2], lty = 2, lwd = 3)
segments(x0 = quantile(odds.ratio, probs = 0.975), y0 = 0,
         x1 = quantile(odds.ratio, probs = 0.975), y1 = 0.025,
         col = brewer.pal(n = 3, name = "Set1")[3], lty = 2, lwd = 3)
segments(x0 = quantile(odds.ratio, probs = 0.975), y0 = 0.025,
         x1 = 0, y1 = 0.025,
         col = brewer.pal(n = 3, name = "Set1")[3], lty = 2, lwd = 3)
legend("topright", legend = c("median", "2.5% quantile", "97.5% quantile"),
       col = brewer.pal(n = 3, name = "Set1"), lty = 2, lwd = 3,  bty = "n", cex = 2)
fig_label("d", cex = 4, col = "black")
dev.off()

############################################################

#' Figure
jpeg(file = "./fig_Mattock2020_adj.jpeg", width = 20, height = 15, units = "in", res = 500)
par(mar = c(5.5, 5, 5.5, 5), cex.main = 2.75, cex.sub = 2.25, cex.axis = 2.25, cex.lab = 2.25)
layout(matrix(c(1, 2, 3, 4), nrow = 2, ncol = 2, byrow = TRUE))

# Mattock et al. (2020) (https://doi.org/10.1186/s13063-020-04779-0)

# preprocess HSHS SWAT data
dat <- read_sav("./Supplementary file 3_Data.sav")
dat <- as.data.frame(dat)
dat <- dat[which(dat$SWATAllocation != "XPIC"), ] # 6 were then excluded as they were inadvertently allocated to the wrong group

HSHS.dat <-  data.frame(screening.ID = dat$ScreeningID,
                        booked.in = ifelse(is.na(dat$BookedIn), 0, dat$BookedIn) -
                          ifelse(is.na(dat$BookedCAncelled), 0, dat$BookedCAncelled),
                        SWAT.alloc = ifelse(dat$SWATAllocation == "PIC", 1, 0), # 0: PIS and 1: PIC
                        edu.status = dat$EducationUNI_School,
                        contact.freq = dat$Contacted)

# run meta analysis
HIST.dat <- data.frame(studlab = c("Hutchison2007", "Du2008", "Du2009"),
                       event.e = c(62, 16, 10),
                       n.e = c(86, 63, 98),
                       event.c = c(66, 10, 6),
                       n.c = c(87, 63, 98))
m.bin <- metabin(event.e = event.e,
                 n.e = n.e,
                 event.c = event.c,
                 n.c = n.c,
                 studlab = studlab,
                 data = HIST.dat,
                 sm = "OR",
                 method = "MH",
                 MH.exact = TRUE,
                 comb.fixed = TRUE,
                 comb.random = TRUE)

####################

# uniform prior
HSHS.dat <- na.omit(HSHS.dat)

model <-
  "model {
    for (i in 1:N) {
      booked.in[i] ~ dbern(prob[i])
      logit(prob[i]) <- beta0 + beta1 * SWAT.alloc[i] + beta2 * edu.status[i] + beta3 * contact.freq[i]
    }
    beta0 ~ dunif(-15, 15)
    beta1 ~ dunif(-15, 15)
    beta2 ~ dunif(-15, 15)
    beta3 ~ dunif(-15, 15)
  }"
writeLines(model, con = "./MODEL2.txt")
model.file <- "./MODEL2.txt"

jags.params <- c("beta0", "beta1", "beta2", "beta3")

jags.data <- list(booked.in = HSHS.dat$booked.in,
                  SWAT.alloc = HSHS.dat$SWAT.alloc,
                  edu.status = HSHS.dat$edu.status,
                  contact.freq = HSHS.dat$contact.freq,
                  N = nrow(HSHS.dat))

jags.fit <- do.call(what = jags,
                    args = list(data = jags.data,
                                parameters.to.save = jags.params,
                                model.file = model.file,
                                n.chains = 3,
                                n.iter = 100000,
                                n.burnin = 20000,
                                n.thin = 8,
                                jags.seed = 21,
                                # progress.bar = "none",
                                quiet = FALSE))

sims <- as.data.frame(jags.fit$BUGSoutput$sims.matrix)
odds.ratio <- exp(sims$beta1)

file.remove("./MODEL2.txt")

cdf <- ecdf(odds.ratio)
x <- seq(from = 0, to = max(odds.ratio), length.out = 1000)
plot(x, 1 - cdf(x), xlim = c(0, 1.5), type = "l", lty = 1, lwd = 3,
     xlab = "Intervention effect size (odds ratio)", ylab = "Probability",
     main = "ACCEPT with non-informative prior")
segments(x0 = median(odds.ratio), y0 = 0,
         x1 = median(odds.ratio), y1 = 0.5,
         col = brewer.pal(n = 3, name = "Set1")[1], lty = 2, lwd = 3)
segments(x0 = median(odds.ratio), y0 = 0.5,
         x1 = 0, y1 = 0.5,
         col = brewer.pal(n = 3, name = "Set1")[1], lty = 2, lwd = 3)
segments(x0 = quantile(odds.ratio, probs = 0.025), y0 = 0,
         x1 = quantile(odds.ratio, probs = 0.025), y1 = 0.975,
         col = brewer.pal(n = 3, name = "Set1")[2], lty = 2, lwd = 3)
segments(x0 = quantile(odds.ratio, probs = 0.025), y0 = 0.975,
         x1 = 0, y1 = 0.975,
         col = brewer.pal(n = 3, name = "Set1")[2], lty = 2, lwd = 3)
segments(x0 = quantile(odds.ratio, probs = 0.975), y0 = 0,
         x1 = quantile(odds.ratio, probs = 0.975), y1 = 0.025,
         col = brewer.pal(n = 3, name = "Set1")[3], lty = 2, lwd = 3)
segments(x0 = quantile(odds.ratio, probs = 0.975), y0 = 0.025,
         x1 = 0, y1 = 0.025,
         col = brewer.pal(n = 3, name = "Set1")[3], lty = 2, lwd = 3)
legend("topright", legend = c("median", "2.5% quantile", "97.5% quantile"),
       col = brewer.pal(n = 3, name = "Set1"), lty = 2, lwd = 3,  bty = "n", cex = 2)
fig_label("a", cex = 4, col = "black")

####################

# Gelman prior
HSHS.dat <- na.omit(HSHS.dat)
HSHS.dat$contact.freq <- 0.5 * (HSHS.dat$contact.freq - mean(HSHS.dat$contact.freq)) /
  sd(HSHS.dat$contact.freq - mean(HSHS.dat$contact.freq))
# The priors are applied after scaling all no binary variables to have mean 0 and standard deviation 0.5.

model <-
  "model {
    for (i in 1:N) {
      booked.in[i] ~ dbern(prob[i])
      logit(prob[i]) <- beta0 + beta1 * SWAT.alloc[i] + beta2 * edu.status[i] + beta3 * contact.freq[i]
    }
    beta0 ~ dt(0, pow(10, -2), 1)
    beta1 ~ dt(0, pow(2.5, -2), 1)
    beta2 ~ dt(0, pow(2.5, -2), 1)
    beta3 ~ dt(0, pow(2.5, -2), 1)
  }"
writeLines(model, con = "./MODEL2.txt")
model.file <- "./MODEL2.txt"

jags.params <- c("beta0", "beta1", "beta2", "beta3")

jags.data <- list(booked.in = HSHS.dat$booked.in,
                  SWAT.alloc = HSHS.dat$SWAT.alloc,
                  edu.status = HSHS.dat$edu.status,
                  contact.freq = HSHS.dat$contact.freq,
                  N = nrow(HSHS.dat))

jags.fit <- do.call(what = jags,
                    args = list(data = jags.data,
                                parameters.to.save = jags.params,
                                model.file = model.file,
                                n.chains = 3,
                                n.iter = 100000,
                                n.burnin = 20000,
                                n.thin = 8,
                                jags.seed = 21,
                                # progress.bar = "none",
                                quiet = FALSE))

sims <- as.data.frame(jags.fit$BUGSoutput$sims.matrix)
odds.ratio <- exp(sims$beta1)

file.remove("./MODEL2.txt")

cdf <- ecdf(odds.ratio)
x <- seq(from = 0, to = max(odds.ratio), length.out = 1000)
plot(x, 1 - cdf(x), xlim = c(0, 1.5), type = "l", lty = 1, lwd = 3,
     xlab = "Intervention effect size (odds ratio)", ylab = "Probability",
     main = "ACCEPT with weakly informative prior")
segments(x0 = median(odds.ratio), y0 = 0,
         x1 = median(odds.ratio), y1 = 0.5,
         col = brewer.pal(n = 3, name = "Set1")[1], lty = 2, lwd = 3)
segments(x0 = median(odds.ratio), y0 = 0.5,
         x1 = 0, y1 = 0.5,
         col = brewer.pal(n = 3, name = "Set1")[1], lty = 2, lwd = 3)
segments(x0 = quantile(odds.ratio, probs = 0.025), y0 = 0,
         x1 = quantile(odds.ratio, probs = 0.025), y1 = 0.975,
         col = brewer.pal(n = 3, name = "Set1")[2], lty = 2, lwd = 3)
segments(x0 = quantile(odds.ratio, probs = 0.025), y0 = 0.975,
         x1 = 0, y1 = 0.975,
         col = brewer.pal(n = 3, name = "Set1")[2], lty = 2, lwd = 3)
segments(x0 = quantile(odds.ratio, probs = 0.975), y0 = 0,
         x1 = quantile(odds.ratio, probs = 0.975), y1 = 0.025,
         col = brewer.pal(n = 3, name = "Set1")[3], lty = 2, lwd = 3)
segments(x0 = quantile(odds.ratio, probs = 0.975), y0 = 0.025,
         x1 = 0, y1 = 0.025,
         col = brewer.pal(n = 3, name = "Set1")[3], lty = 2, lwd = 3)
legend("topright", legend = c("median", "2.5% quantile", "97.5% quantile"),
       col = brewer.pal(n = 3, name = "Set1"), lty = 2, lwd = 3,  bty = "n", cex = 2)
fig_label("b", cex = 4, col = "black")

####################

# Sullivan prior
HSHS.dat <- na.omit(HSHS.dat)

model <-
  "model {
    for (i in 1:N) {
      booked.in[i] ~ dbern(prob[i])
      logit(prob[i]) <- beta0 + beta1 * SWAT.alloc[i] + beta2 * edu.status[i] + beta3 * contact.freq[i]
    }
    beta0 ~ dnorm(mu0, tau0)
    beta1 ~ dnorm(mu1, tau1)
    beta2 ~ dnorm(mu2, tau2)
    beta3 ~ dnorm(mu3, tau3)
  }"
writeLines(model, con = "./MODEL2.txt")
model.file <- "./MODEL2.txt"

mu0 <- 0
tau0 <- 1 / 1000
mu1 <- (m.bin$upper.random + m.bin$lower.random) / 2
tau1 <- 1 / ((m.bin$upper.random - m.bin$lower.random) / 2 / 1.96)^2
mu2 <- 0
tau2 <- 1 / 1000
mu3 <- 0
tau3 <- 1 / 1000

jags.params <- c("beta0", "beta1", "beta2", "beta3")

jags.data <- list(booked.in = HSHS.dat$booked.in,
                  SWAT.alloc = HSHS.dat$SWAT.alloc,
                  edu.status = HSHS.dat$edu.status,
                  contact.freq = HSHS.dat$contact.freq,
                  N = nrow(HSHS.dat),
                  mu0 = mu0,
                  tau0 = tau0,
                  mu1 = mu1,
                  tau1 = tau1,
                  mu2 = mu2,
                  tau2 = tau2,
                  mu3 = mu3,
                  tau3 = tau3)

jags.fit <- do.call(what = jags,
                    args = list(data = jags.data,
                                parameters.to.save = jags.params,
                                model.file = model.file,
                                n.chains = 3,
                                n.iter = 100000,
                                n.burnin = 20000,
                                n.thin = 8,
                                jags.seed = 21,
                                # progress.bar = "none",
                                quiet = FALSE))

sims <- as.data.frame(jags.fit$BUGSoutput$sims.matrix)
odds.ratio <- exp(sims$beta1)

file.remove("./MODEL2.txt")

cdf <- ecdf(odds.ratio)
x <- seq(from = 0, to = max(odds.ratio), length.out = 1000)
plot(x, 1 - cdf(x), xlim = c(0, 1.5), type = "l", lty = 1, lwd = 3,
     xlab = "Intervention effect size (odds ratio)", ylab = "Probability",
     main = "ACCEPT with informative prior")
segments(x0 = median(odds.ratio), y0 = 0,
         x1 = median(odds.ratio), y1 = 0.5,
         col = brewer.pal(n = 3, name = "Set1")[1], lty = 2, lwd = 3)
segments(x0 = median(odds.ratio), y0 = 0.5,
         x1 = 0, y1 = 0.5,
         col = brewer.pal(n = 3, name = "Set1")[1], lty = 2, lwd = 3)
segments(x0 = quantile(odds.ratio, probs = 0.025), y0 = 0,
         x1 = quantile(odds.ratio, probs = 0.025), y1 = 0.975,
         col = brewer.pal(n = 3, name = "Set1")[2], lty = 2, lwd = 3)
segments(x0 = quantile(odds.ratio, probs = 0.025), y0 = 0.975,
         x1 = 0, y1 = 0.975,
         col = brewer.pal(n = 3, name = "Set1")[2], lty = 2, lwd = 3)
segments(x0 = quantile(odds.ratio, probs = 0.975), y0 = 0,
         x1 = quantile(odds.ratio, probs = 0.975), y1 = 0.025,
         col = brewer.pal(n = 3, name = "Set1")[3], lty = 2, lwd = 3)
segments(x0 = quantile(odds.ratio, probs = 0.975), y0 = 0.025,
         x1 = 0, y1 = 0.025,
         col = brewer.pal(n = 3, name = "Set1")[3], lty = 2, lwd = 3)
legend("topright", legend = c("median", "2.5% quantile", "97.5% quantile"),
       col = brewer.pal(n = 3, name = "Set1"), lty = 2, lwd = 3,  bty = "n", cex = 2)
fig_label("c", cex = 4, col = "black")

####################

# Comb prior (a weighted combination of Gelman prior and Sullivan prior)
HSHS.dat <- na.omit(HSHS.dat)
HSHS.dat$contact.freq <- 0.5 * (HSHS.dat$contact.freq - mean(HSHS.dat$contact.freq)) /
  sd(HSHS.dat$contact.freq - mean(HSHS.dat$contact.freq))
# The priors are applied after scaling all no binary variables to have mean 0 and standard deviation 0.5.

model <-
  "model {
    for (i in 1:N) {
      booked.in[i] ~ dbern(prob[i])
      logit(prob[i]) <- beta0 + beta1 * SWAT.alloc[i] + beta2 * edu.status[i] + beta3 * contact.freq[i]
    }
    beta0 ~ dt(0, pow(10, -2), 1)
    beta1 <- beta1_comp[pick]
    beta2 ~ dt(0, pow(2.5, -2), 1)
    beta3 ~ dt(0, pow(2.5, -2), 1)
    beta1_comp[1] ~ dnorm(mu1, tau1)
    beta1_comp[2] ~ dt(0, pow(2.5, -2), 1)
    pick ~ dcat(c(weight, 1 - weight))
  }"
writeLines(model, con = "./MODEL2.txt")
model.file <- "./MODEL2.txt"

# mu0 <- 0
# tau0 <- 1 / 1000
mu1 <- (m.bin$upper.random + m.bin$lower.random) / 2
tau1 <- 1 / ((m.bin$upper.random - m.bin$lower.random) / 2 / 1.96)^2
# mu2 <- 0
# tau2 <- 1 / 1000
# mu3 <- 0
# tau3 <- 1 / 1000
weight <- 0.5

jags.params <- c("beta0", "beta1", "beta2", "beta3")

jags.data <- list(booked.in = HSHS.dat$booked.in,
                  SWAT.alloc = HSHS.dat$SWAT.alloc,
                  edu.status = HSHS.dat$edu.status,
                  contact.freq = HSHS.dat$contact.freq,
                  N = nrow(HSHS.dat),
                  # mu0 = mu0,
                  # tau0 = tau0,
                  mu1 = mu1,
                  tau1 = tau1,
                  # mu2 = mu2,
                  # tau2 = tau2,
                  # mu3 = mu3,
                  # tau3 = tau3,
                  weight = weight)

jags.fit <- do.call(what = jags,
                    args = list(data = jags.data,
                                parameters.to.save = jags.params,
                                model.file = model.file,
                                n.chains = 3,
                                n.iter = 100000,
                                n.burnin = 20000,
                                n.thin = 8,
                                jags.seed = 21,
                                # progress.bar = "none",
                                quiet = FALSE))

sims <- as.data.frame(jags.fit$BUGSoutput$sims.matrix)
odds.ratio <- exp(sims$beta1)

file.remove("./MODEL2.txt")

cdf <- ecdf(odds.ratio)
x <- seq(from = 0, to = max(odds.ratio), length.out = 1000)
plot(x, 1 - cdf(x), xlim = c(0, 1.5), type = "l", lty = 1, lwd = 3,
     xlab = "Intervention effect size (odds ratio)", ylab = "Probability",
     main = "ACCEPT with combined prior")
segments(x0 = median(odds.ratio), y0 = 0,
         x1 = median(odds.ratio), y1 = 0.5,
         col = brewer.pal(n = 3, name = "Set1")[1], lty = 2, lwd = 3)
segments(x0 = median(odds.ratio), y0 = 0.5,
         x1 = 0, y1 = 0.5,
         col = brewer.pal(n = 3, name = "Set1")[1], lty = 2, lwd = 3)
segments(x0 = quantile(odds.ratio, probs = 0.025), y0 = 0,
         x1 = quantile(odds.ratio, probs = 0.025), y1 = 0.975,
         col = brewer.pal(n = 3, name = "Set1")[2], lty = 2, lwd = 3)
segments(x0 = quantile(odds.ratio, probs = 0.025), y0 = 0.975,
         x1 = 0, y1 = 0.975,
         col = brewer.pal(n = 3, name = "Set1")[2], lty = 2, lwd = 3)
segments(x0 = quantile(odds.ratio, probs = 0.975), y0 = 0,
         x1 = quantile(odds.ratio, probs = 0.975), y1 = 0.025,
         col = brewer.pal(n = 3, name = "Set1")[3], lty = 2, lwd = 3)
segments(x0 = quantile(odds.ratio, probs = 0.975), y0 = 0.025,
         x1 = 0, y1 = 0.025,
         col = brewer.pal(n = 3, name = "Set1")[3], lty = 2, lwd = 3)
legend("topright", legend = c("median", "2.5% quantile", "97.5% quantile"),
       col = brewer.pal(n = 3, name = "Set1"), lty = 2, lwd = 3,  bty = "n", cex = 2)
fig_label("d", cex = 4, col = "black")
dev.off()

############################################################

#' Figure 3.
jpeg(file = "./fig_Du2009.jpeg", width = 20, height = 15, units = "in", res = 500)
par(mar = c(5.5, 5, 5.5, 5), cex.main = 2.75, cex.sub = 2.25, cex.axis = 2.25, cex.lab = 2.25)
layout(matrix(c(1, 2, 3, 4), nrow = 2, ncol = 2, byrow = TRUE))

# Du et al. 2009 (https://doi.org/10.1007/s10549-009-0311-7)

# preprocess CBC SWAT data
dat <- read_dta("./Data/Data_Du2009.dta")
dat <- as.data.frame(dat)

CBC.dat <-  data.frame(booked.in = dat$out,
                       SWAT.alloc = ifelse(dat$treat == 3, 1, 0)) # 0: SI and 1: AVI

# run meta analysis
HIST.dat <- data.frame(studlab = c("Hutchison2007", "Du2008"),
                       event.e = c(62, 16),
                       n.e = c(86, 63),
                       event.c = c(66, 10),
                       n.c = c(87, 63))
m.bin <- metabin(event.e = event.e,
                 n.e = n.e,
                 event.c = event.c,
                 n.c = n.c,
                 studlab = studlab,
                 data = HIST.dat,
                 sm = "OR",
                 method = "MH",
                 MH.exact = TRUE,
                 comb.fixed = TRUE,
                 comb.random = TRUE)

####################

# uniform prior
model <-
  "model {
    for (i in 1:N) {
      booked.in[i] ~ dbern(prob[i])
      logit(prob[i]) <- beta0 + beta1 * SWAT.alloc[i]
    }
    beta0 ~ dunif(-15, 15)
    beta1 ~ dunif(-15, 15)
  }"
writeLines(model, con = "./MODEL1.txt")
model.file <- "./MODEL1.txt"

jags.params <- c("beta0", "beta1")

jags.data <- list(booked.in = CBC.dat$booked.in,
                  SWAT.alloc = CBC.dat$SWAT.alloc,
                  N = nrow(CBC.dat))

jags.fit <- do.call(what = jags,
                    args = list(data = jags.data,
                                parameters.to.save = jags.params,
                                model.file = model.file,
                                n.chains = 3,
                                n.iter = 100000,
                                n.burnin = 20000,
                                n.thin = 8,
                                jags.seed = 21,
                                # progress.bar = "none",
                                quiet = FALSE))

sims <- as.data.frame(jags.fit$BUGSoutput$sims.matrix)
odds.ratio <- exp(sims$beta1)

file.remove("./MODEL1.txt")

cdf <- ecdf(odds.ratio)
x <- seq(from = 0, to = max(odds.ratio), length.out = 1000)
plot(x, 1 - cdf(x), xlim = c(0, 8), type = "l", lty = 1, lwd = 3,
     xlab = "Intervention effect size (odds ratio)", ylab = "Probability",
     main = "ACCEPT with non-informative prior")
segments(x0 = median(odds.ratio), y0 = 0,
         x1 = median(odds.ratio), y1 = 0.5,
         col = brewer.pal(n = 3, name = "Set1")[1], lty = 2, lwd = 3)
segments(x0 = median(odds.ratio), y0 = 0.5,
         x1 = 0, y1 = 0.5,
         col = brewer.pal(n = 3, name = "Set1")[1], lty = 2, lwd = 3)
segments(x0 = quantile(odds.ratio, probs = 0.025), y0 = 0,
         x1 = quantile(odds.ratio, probs = 0.025), y1 = 0.975,
         col = brewer.pal(n = 3, name = "Set1")[2], lty = 2, lwd = 3)
segments(x0 = quantile(odds.ratio, probs = 0.025), y0 = 0.975,
         x1 = 0, y1 = 0.975,
         col = brewer.pal(n = 3, name = "Set1")[2], lty = 2, lwd = 3)
segments(x0 = quantile(odds.ratio, probs = 0.975), y0 = 0,
         x1 = quantile(odds.ratio, probs = 0.975), y1 = 0.025,
         col = brewer.pal(n = 3, name = "Set1")[3], lty = 2, lwd = 3)
segments(x0 = quantile(odds.ratio, probs = 0.975), y0 = 0.025,
         x1 = 0, y1 = 0.025,
         col = brewer.pal(n = 3, name = "Set1")[3], lty = 2, lwd = 3)
legend("topright", legend = c("median", "2.5% quantile", "97.5% quantile"),
       col = brewer.pal(n = 3, name = "Set1"), lty = 2, lwd = 3,  bty = "n", cex = 2)
fig_label("a", cex = 4, col = "black")

####################

# Gelman prior
model <-
  "model {
    for (i in 1:N) {
      booked.in[i] ~ dbern(prob[i])
      logit(prob[i]) <- beta0 + beta1 * SWAT.alloc[i]
    }
    beta0 ~ dt(0, pow(10, -2), 1)
    beta1 ~ dt(0, pow(2.5, -2), 1)
  }"
writeLines(model, con = "./MODEL1.txt")
model.file <- "./MODEL1.txt"

jags.params <- c("beta0", "beta1")

jags.data <- list(booked.in = CBC.dat$booked.in,
                  SWAT.alloc = CBC.dat$SWAT.alloc,
                  N = nrow(CBC.dat))

jags.fit <- do.call(what = jags,
                    args = list(data = jags.data,
                                parameters.to.save = jags.params,
                                model.file = model.file,
                                n.chains = 3,
                                n.iter = 100000,
                                n.burnin = 20000,
                                n.thin = 8,
                                jags.seed = 21,
                                # progress.bar = "none",
                                quiet = FALSE))

sims <- as.data.frame(jags.fit$BUGSoutput$sims.matrix)
odds.ratio <- exp(sims$beta1)

file.remove("./MODEL1.txt")

cdf <- ecdf(odds.ratio)
x <- seq(from = 0, to = max(odds.ratio), length.out = 1000)
plot(x, 1 - cdf(x), xlim = c(0, 8), type = "l", lty = 1, lwd = 3,
     xlab = "Intervention effect size (odds ratio)", ylab = "Probability",
     main = "ACCEPT with weakly informative prior")
segments(x0 = median(odds.ratio), y0 = 0,
         x1 = median(odds.ratio), y1 = 0.5,
         col = brewer.pal(n = 3, name = "Set1")[1], lty = 2, lwd = 3)
segments(x0 = median(odds.ratio), y0 = 0.5,
         x1 = 0, y1 = 0.5,
         col = brewer.pal(n = 3, name = "Set1")[1], lty = 2, lwd = 3)
segments(x0 = quantile(odds.ratio, probs = 0.025), y0 = 0,
         x1 = quantile(odds.ratio, probs = 0.025), y1 = 0.975,
         col = brewer.pal(n = 3, name = "Set1")[2], lty = 2, lwd = 3)
segments(x0 = quantile(odds.ratio, probs = 0.025), y0 = 0.975,
         x1 = 0, y1 = 0.975,
         col = brewer.pal(n = 3, name = "Set1")[2], lty = 2, lwd = 3)
segments(x0 = quantile(odds.ratio, probs = 0.975), y0 = 0,
         x1 = quantile(odds.ratio, probs = 0.975), y1 = 0.025,
         col = brewer.pal(n = 3, name = "Set1")[3], lty = 2, lwd = 3)
segments(x0 = quantile(odds.ratio, probs = 0.975), y0 = 0.025,
         x1 = 0, y1 = 0.025,
         col = brewer.pal(n = 3, name = "Set1")[3], lty = 2, lwd = 3)
legend("topright", legend = c("median", "2.5% quantile", "97.5% quantile"),
       col = brewer.pal(n = 3, name = "Set1"), lty = 2, lwd = 3,  bty = "n", cex = 2)
fig_label("b", cex = 4, col = "black")

####################

# Sullivan prior
model <-
  "model {
    for (i in 1:N) {
      booked.in[i] ~ dbern(prob[i])
      logit(prob[i]) <- beta0 + beta1 * SWAT.alloc[i]
    }
    beta0 ~ dnorm(mu0, tau0)
    beta1 ~ dnorm(mu1, tau1)
  }"
writeLines(model, con = "./MODEL1.txt")
model.file <- "./MODEL1.txt"

mu0 <- 0
tau0 <- 1 / 1000
mu1 <- (m.bin$upper.random + m.bin$lower.random) / 2
tau1 <- 1 / ((m.bin$upper.random - m.bin$lower.random) / 2 / 1.96)^2

jags.params <- c("beta0", "beta1")

jags.data <- list(booked.in = CBC.dat$booked.in,
                  SWAT.alloc = CBC.dat$SWAT.alloc,
                  N = nrow(CBC.dat),
                  mu0 = mu0,
                  tau0 = tau0,
                  mu1 = mu1,
                  tau1 = tau1)

jags.fit <- do.call(what = jags,
                    args = list(data = jags.data,
                                parameters.to.save = jags.params,
                                model.file = model.file,
                                n.chains = 3,
                                n.iter = 100000,
                                n.burnin = 20000,
                                n.thin = 8,
                                jags.seed = 21,
                                # progress.bar = "none",
                                quiet = FALSE))

sims <- as.data.frame(jags.fit$BUGSoutput$sims.matrix)
odds.ratio <- exp(sims$beta1)

file.remove("./MODEL1.txt")

cdf <- ecdf(odds.ratio)
x <- seq(from = 0, to = max(odds.ratio), length.out = 1000)
plot(x, 1 - cdf(x), xlim = c(0, 8), type = "l", lty = 1, lwd = 3,
     xlab = "Intervention effect size (odds ratio)", ylab = "Probability",
     main = "ACCEPT with informative prior")
segments(x0 = median(odds.ratio), y0 = 0,
         x1 = median(odds.ratio), y1 = 0.5,
         col = brewer.pal(n = 3, name = "Set1")[1], lty = 2, lwd = 3)
segments(x0 = median(odds.ratio), y0 = 0.5,
         x1 = 0, y1 = 0.5,
         col = brewer.pal(n = 3, name = "Set1")[1], lty = 2, lwd = 3)
segments(x0 = quantile(odds.ratio, probs = 0.025), y0 = 0,
         x1 = quantile(odds.ratio, probs = 0.025), y1 = 0.975,
         col = brewer.pal(n = 3, name = "Set1")[2], lty = 2, lwd = 3)
segments(x0 = quantile(odds.ratio, probs = 0.025), y0 = 0.975,
         x1 = 0, y1 = 0.975,
         col = brewer.pal(n = 3, name = "Set1")[2], lty = 2, lwd = 3)
segments(x0 = quantile(odds.ratio, probs = 0.975), y0 = 0,
         x1 = quantile(odds.ratio, probs = 0.975), y1 = 0.025,
         col = brewer.pal(n = 3, name = "Set1")[3], lty = 2, lwd = 3)
segments(x0 = quantile(odds.ratio, probs = 0.975), y0 = 0.025,
         x1 = 0, y1 = 0.025,
         col = brewer.pal(n = 3, name = "Set1")[3], lty = 2, lwd = 3)
legend("topright", legend = c("median", "2.5% quantile", "97.5% quantile"),
       col = brewer.pal(n = 3, name = "Set1"), lty = 2, lwd = 3,  bty = "n", cex = 2)
fig_label("c", cex = 4, col = "black")

####################

# Comb prior (a weighted combination of Gelman prior and Sullivan prior)
model <-
  "model {
    for (i in 1:N) {
      booked.in[i] ~ dbern(prob[i])
      logit(prob[i]) <- beta0 + beta1 * SWAT.alloc[i]
    }
    beta0 ~ dt(0, pow(10, -2), 1)
    beta1 <- beta1_comp[pick]
    beta1_comp[1] ~ dnorm(mu1, tau1)
    beta1_comp[2] ~ dt(0, pow(2.5, -2), 1)
    pick ~ dcat(c(weight, 1 - weight))
  }"
writeLines(model, con = "./MODEL1.txt")
model.file <- "./MODEL1.txt"

# mu0 <- 0
# tau0 <- 1 / 1000
mu1 <- (m.bin$upper.random + m.bin$lower.random) / 2
tau1 <- 1 / ((m.bin$upper.random - m.bin$lower.random) / 2 / 1.96)^2
weight <- 0.5

jags.params <- c("beta0", "beta1")

jags.data <- list(booked.in = CBC.dat$booked.in,
                  SWAT.alloc = CBC.dat$SWAT.alloc,
                  N = nrow(CBC.dat),
                  # mu0 = mu0,
                  # tau0 = tau0,
                  mu1 = mu1,
                  tau1 = tau1,
                  weight = weight)

jags.fit <- do.call(what = jags,
                    args = list(data = jags.data,
                                parameters.to.save = jags.params,
                                model.file = model.file,
                                n.chains = 3,
                                n.iter = 100000,
                                n.burnin = 20000,
                                n.thin = 8,
                                jags.seed = 21,
                                # progress.bar = "none",
                                quiet = FALSE))

sims <- as.data.frame(jags.fit$BUGSoutput$sims.matrix)
odds.ratio <- exp(sims$beta1)

file.remove("./MODEL1.txt")

cdf <- ecdf(odds.ratio)
x <- seq(from = 0, to = max(odds.ratio), length.out = 1000)
plot(x, 1 - cdf(x), xlim = c(0, 8), type = "l", lty = 1, lwd = 3,
     xlab = "Intervention effect size (odds ratio)", ylab = "Probability",
     main = "ACCEPT with combined prior")
segments(x0 = median(odds.ratio), y0 = 0,
         x1 = median(odds.ratio), y1 = 0.5,
         col = brewer.pal(n = 3, name = "Set1")[1], lty = 2, lwd = 3)
segments(x0 = median(odds.ratio), y0 = 0.5,
         x1 = 0, y1 = 0.5,
         col = brewer.pal(n = 3, name = "Set1")[1], lty = 2, lwd = 3)
segments(x0 = quantile(odds.ratio, probs = 0.025), y0 = 0,
         x1 = quantile(odds.ratio, probs = 0.025), y1 = 0.975,
         col = brewer.pal(n = 3, name = "Set1")[2], lty = 2, lwd = 3)
segments(x0 = quantile(odds.ratio, probs = 0.025), y0 = 0.975,
         x1 = 0, y1 = 0.975,
         col = brewer.pal(n = 3, name = "Set1")[2], lty = 2, lwd = 3)
segments(x0 = quantile(odds.ratio, probs = 0.975), y0 = 0,
         x1 = quantile(odds.ratio, probs = 0.975), y1 = 0.025,
         col = brewer.pal(n = 3, name = "Set1")[3], lty = 2, lwd = 3)
segments(x0 = quantile(odds.ratio, probs = 0.975), y0 = 0.025,
         x1 = 0, y1 = 0.025,
         col = brewer.pal(n = 3, name = "Set1")[3], lty = 2, lwd = 3)
legend("topright", legend = c("median", "2.5% quantile", "97.5% quantile"),
       col = brewer.pal(n = 3, name = "Set1"), lty = 2, lwd = 3,  bty = "n", cex = 2)
fig_label("d", cex = 4, col = "black")
dev.off()

################################################################################
